# Supplementary material for: The human pathobiont Malassezia furfur secreted protease Mfsap1 regulates cell dispersal and exacerbates skin inflammation
Source: Proc Natl Acad Sci U S A. 2022 Nov 29;119(49):e2212533119. doi: 10.1073/pnas.2212533119 (PMC9894114; doi:10.1073/pnas.2212533119)
Supplement: Supplementary file 2 — Dataset S01 (XLSX) [file pnas.2212533119.sd01.xlsx]

## Sheet: Software S1
	Software S1. Supplementary Analysis Code for targeted RNA-Seq barcoded sequenced reads.
	# allfastq.list = line by line list of all the fastq filenames
	cat allfastq.list | parallel --dry-run -j 12 "umi_tools extract --stdin={} --bc-pattern=NNNNNNNNN --log={.}.log --stdout {.}_processed.fastq"
	cat allfastq.list | parallel --dry-run -j 3 "bwa mem -t 4 ./bwa_amplicon_index/amplicon_full_47.fasta {.}_processed.fastq > {.}_processed.sam"
	cat allfastq.list | parallel --dry-run -j 12 "samtools import ./bwa_amplicon_index/amplicon_full_47.fasta {.}_processed.sam {.}_processed.bam"
	cat allfastq.list | parallel --dry-run -j 2 "samtools sort -@ 6 {.}_processed.bam -o {.}_processed.sorted.bam"
	cat allfastq.list | parallel -j 12 "samtools index {.}_processed.sorted.bam"
	cat allfastq.list | parallel -j 12 --dry-run "umi_tools dedup -I {.}_processed.sorted.bam -S {.}_deduplicated.bam"
	cat allfastq.list | parallel -j 2 "samtools sort -@ 6 {.}_deduplicated.bam -o {.}_sorted_dedup.bam"
	cat allfastq.list | parallel -j 12 "samtools index {.}_sorted_dedup.bam"
	cat allfastq.list | parallel -j 12 "samtools idxstats {.}_sorted_dedup.bam > {.}_dedup.stats"
	ls *_dedup.stats | while read file; do sed -e "s/^/$file\t/g" $file > $file.labelled; done
	cat *.labelled > out_all.label
